# Supplementary material for: Plant-Produced Chimeric Hepatitis E Virus-like Particles as Carriers for Antigen Presentation
Source: Viruses. 2024 Jul 8;16(7):1093. doi: 10.3390/v16071093 (PMC11281382; doi:10.3390/v16071093)
Supplement: Supplementary file 1 [file viruses-16-01093-s001.zip]

Archive with 1 entries (1 files):
- viruses-3039336-supplementary.pdf
